# Supplementary material for: Hyperbranched Copolymers of Methacrylic Acid and Lauryl Methacrylate H-P(MAA-co-LMA): Synthetic Aspects and Interactions with Biorelevant Compounds
Source: Pharmaceutics. 2023 Apr 9;15(4):1198. doi: 10.3390/pharmaceutics15041198 (PMC10140914; doi:10.3390/pharmaceutics15041198)
Supplement: Supplementary file 1 [file pharmaceutics-15-01198-s001.zip]

Archive with 1 entries (1 files):
- pharmaceutics-2292356-supplementary.pdf
